# Supplementary material for: Identification and characterization of CONSTANS-like (COL) gene family in upland cotton (Gossypium hirsutum L.)
Source: PLoS One. 2017 Jun 7;12(6):e0179038. doi: 10.1371/journal.pone.0179038 (PMC5462432; doi:10.1371/journal.pone.0179038)
Supplement: S1 Table — (XLSX) [file pone.0179038.s005.xlsx]

## Sheet: Sheet1
Profiles of GhCOL gene family
Gene name	Group/subgroup	Locus ID	Chromosome	Strand direction	Genomic sequence/CDS Sequence (bp)	Protein			Homologous genes in Arabidopsis	Subcellular localization
						Length	MW(kDa)	PI
GhCOL1-A	GroupI	——	A12 (Chro.12)	——	—/1125	374	41.434	6	AtCO	nucl
GhCOL3-A	GroupI	Gh_A13G1580	A13 (Chro.13)	+	1094/1017	338	37.459	5.84	AtCOL4	cyto
GhCOL4-A	GroupI	Gh_A07G0278	A07 (Chro.7)	-	1071/981	326	36.478	7.82	AtCOL4	nucl
GhCOL5-A	GroupI	Gh_A05G0516	A05 (Chro.5)	-	1103/1008	335	37.023	6.48	AtCOL4	cyto
GhCOL6-A	GroupI	Gh_A08G0192	A08 (Chro.8)	+	1033/945	314	34.137	6.25	AtCOL5	cyto
GhCOL7-A	GroupI	Gh_A08G0775	A08 (Chro.8)	+	1206/1110	369	40.961	6.41	AtCOL5	cyto_nucl/nucl/cyto/chlo
GhCOL8-A	GroupI	——	A13 (Chro.13)	——	—/888	295	32.646	7.19	AtCOL5	nucl
GhCOL9-A	GroupII	Gh_A01G1562	A01 (Chro.1)	-	1370/1272	423	46.906	7.76	AtCOL16	nucl/chlo
GhCOL10-A	GroupII	Gh_A08G0848	A08 (Chro.8)	+	1414/1257	418	47.086	5.27	AtCOL16	nucl/cyto
GhCOL11-A	GroupII	Gh_A09G0466	A09 (Chro.9)	+	13252/1233	410	45.922	4.97	AtCOL16	nucl/cyto_nucl
GhCOL12-A	GroupIII	Gh_A07G1493	A07 (Chro.7)	+	3315/1227	408	44.117	5.08	AtCOL9	nucl
GhCOL13-A	GroupIII	Gh_A08G0451	A08 (Chro.8)	+	3267/1251	416	45.407	5.03	AtCOL9	nucl
GhCOL14-A	GroupIII	Gh_A11G1370	A11 (Chro.11)	+	3572/1242	413	44.982	4.96	AtCOL9	nucl
GhCOL15-A	GroupIII	Gh_A07G1753	A07 (Chro.7)	-	3029/1227	408	44.635	4.84	AtCOL9	nucl
GhCOL16-A	GroupIII	Gh_A07G0806	A07 (Chro.7)	+	23671200	399	43.74	5.2	AtCOL9	nucl
GhCOL17-A	GroupIII	Gh_A13G0504	A13 (Chro.13)	-	3200/1434	477	52.42	7.58	AtCOL12	chlo
GhCOL18-A	GroupIII	Gh_A03G1440	A3 (Chro.3)	-	2998/1191	396	43.51	5.12	AtCOL12	nucl/chlo
GhCOL19-A	GroupIII	Gh_A12G0062	A12 (Chro.12)	-	1824/1059	352	39.495	6.22	AtCOL13	nucl/cyto_nucl
GhCOL20-A	GroupIII	Gh_A08G1015	A08 (Chro.8)	-	12566/1107	368	41.559	5.77	AtCOL13	nucl
GhCOL21-A	GroupIII	Gh_A01G0157	A01 (Chro.1)	+	2499/1419	472	51.663	6.16	AtCOL14	nucl
GhCOL22-A	GroupIII	Gh_A03G1336	A3 (Chro.3)	-	1983/1320	439	48.69	6.41	AtCOL14	nucl
GhCOL23-A	GroupIII	Gh_A05G2921	A05 (Chro.5)	+	2167/1266	421	47.444	5.59	AtCOL14	nucl
GhCOL1-D	GroupI	Gh_D12G0543	D12 (Chro.25)	+	1611/1125	374	41.499	5.87	AtCO	nucl
GhCOL3-D	GroupI	Gh_D13G1939	D13 (Chro.26)	+	1094/1017	338	37.388	5.94	AtCOL4	cyto
GhCOL4-D	GroupI	Gh_D07G0334	D07 (Chro.20)	-	1090/999	332	37.271	6.78	AtCOL4	nucl
GhCOL5-D	GroupI	Gh_D05G0635	D05 (Chro.18)	-	1103/1008	335	36.955	6.33	AtCOL4	cyto
GhCOL6-D	GroupI	Gh_D08G0269	D08 (Chro.21)	-	1031/942	313	34.24	6.25	AtCOL5	cyto
GhCOL7-D	GroupI	Gh_D08G0923	D08 (Chro.21)	+	1203/1107	368	40.675	6.24	AtCOL5	nucl/cyto_nucl/chlo
GhCOL8-D	GroupI	Gh_D13G2210	D13 (Chro.26)	-	1552/894	297	32.883	7.41	AtCOL5	nucl
GhCOL9-D	GroupII	Gh_D01G1811	D01 (Chro.14)	+	1306/1200	399	43.89	7.97	AtCOL16	nucl/chlo
GhCOL10-D	GroupII	Gh_D08G1030	D08 (Chro.21)	-	1413/1254	417	47.025	5.11	AtCOL16	cyto/nucl/chlo
GhCOL11-D	GroupII	Gh_D09G0473	D09 (Chro.22)	-	1359/1242	413	46.419	4.93	AtCOL16	nucl/cyto_nucl
GhCOL12-D	GroupIII	Gh_D07G1645	D07 (Chro.20)	+	3294/1227	408	44.12	5.16	AtCOL9	nucl
GhCOL13-D	GroupIII	Gh_D08G0537	D08 (Chro.21)	+	3271/1254	417	45.412	5.11	AtCOL9	nucl
GhCOL14-D	GroupIII	Gh_D11G1518	D11 (Chro.24)	+	3544/1266	421	45.816	4.9	AtCOL9	nucl
GhCOL15-D	GroupIII	Gh_D07G1957	D07 (Chro.20)	-	3018/1227	408	44.508	4.88	AtCOL9	nucl
GhCOL16-D	GroupIII	Gh_D07G0867	D07 (Chro.20)	-	2366/1200	399	43.815	5.2	AtCOL9	nucl
GhCOL17-D	GroupIII	Gh_D13G0627	D13 (Chro.26)	+	5613/1383	460	50.71	7.2	AtCOL12	chlo/nucl
GhCOL19-D	GroupIII	Gh_D12G0077	D12 (Chro.25)	-	1824/1059	352	39.505	6.22	AtCOL13	nucl/cyto_nucl
GhCOL20-D	GroupIII	Gh_D08G1289	D08 (Chro.21)	-	17066/1104	367	41.467	5.57	AtCOL13	nucl
GhCOL21-D	GroupIII	Gh_D01G0200	D01 (Chro.14)	+	2422/927	308	51.489	5.78	AtCOL14	nucl
GhCOL22-D	GroupIII	Gh_D02G1772	D02 (Chro.15)	-	1892/1347	448	49.47	6.36	AtCOL14	nucl
