# Supplementary material for: Identification and characterization of CONSTANS-like (COL) gene family in upland cotton (Gossypium hirsutum L.)
Source: PLoS One. 2017 Jun 7;12(6):e0179038. doi: 10.1371/journal.pone.0179038 (PMC5462432; doi:10.1371/journal.pone.0179038)
Supplement: S2 Table — (XLSX) [file pone.0179038.s006.xlsx]

## Sheet: Sheet1
Name	Gene ID
GbCOL2a	Gbscaffold12934.2.0
GbCOL3a	Gbscaffold16852.4.0
GbCOL4a	Gbscaffold2826.18.0
GbCOL5a	Gbscaffold1552.22.0
GbCOL6a	Gbscaffold16889.1.0
GbCOL7a	Gbscaffold4192.4.0
GbCOL8a	Gbscaffold14130.3.0
GbCOL9a	Gbscaffold4008.3.0
GbCOL10a	Gbscaffold6132.7.0
GbCOL11a	Gbscaffold8327.2.0
GbCOL12a	Gbscaffold16889.1.0
GbCOL13a	Gbscaffold350.7.0
GbCOL14a	Gbscaffold8327.2.0
GbCOL15a	Gbscaffold6843.12.0
GbCOL16a	Gbscaffold1828.12.0
GbCOL17a	Gbscaffold4632.4.0
GbCOL2b	Gbscaffold91.31.0
GbCOL3b	Gbscaffold6959.15.0
GbCOL4b	Gbscaffold34685.6.0
GbCOL5b	Gbscaffold23657.13.0
GbCOL6b	Gbscaffold4597.19.0
GbCOL7b	Gbscaffold12508.6.0
GbCOL8b	Gbscaffold8785.3.0
GbCOL9b	Gbscaffold1683.3.0
GbCOL10b	Gbscaffold947.1.0
GbCOL11b	Gbscaffold6318.4.0
GbCOL12b	Gbscaffold4006.8.0
GbCOL13b	Gbscaffold4353.5.0
GbCOL14b	Gbscaffold6318.4.0
GbCOL15b	Gbscaffold9796.48.0
GbCOL16b	Gbscaffold14806.14.0

## Sheet: Sheet2
COL Name	Gene ID	Species
AtCO	AT5G15840	Arabidopsis
AtCOL1	AT5G15850	Arabidopsis
AtCOL2	AT3G02380	Arabidopsis
AtCOL3	AT2G24790	Arabidopsis
AtCOl4	AT5G24930	Arabidopsis
AtCOL5	AT5G57660	Arabidopsis
AtCOL6	AT1G68520	Arabidopsis
AtCOL7	AT1G73870	Arabidopsis
AtCOL8	AT1G49130	Arabidopsis
AtCOL9	AT3G07650	Arabidopsis
AtCOL10	AT5G48250	Arabidopsis
AtCOL11	AT4G15250	Arabidopsis
AtCOL12	AT3G21880	Arabidopsis
AtCOL13	AT2G47890	Arabidopsis
AtCOL14	AT2G33500	Arabidopsis
AtCOL15	AT1G28050	Arabidopsis
AtCOL16	AT1G25440	Arabidopsis
GrCOL1	Gorai.002G022300	Gossypium raimondii
GrCOL2	Gorai.009G065600	Gossypium raimondii
GrCOL3	Gorai.012G083100	Gossypium raimondii
GrCOL4	Gorai.001G039500	Gossypium raimondii
GrCOL5	Gorai.001G099700	Gossypium raimondii
GrCOL6	Gorai.001G190000	Gossypium raimondii
GrCOL7	Gorai.001G223800	Gossypium raimondii
GrCOL8	Gorai.004G030300	Gossypium raimondii
GrCOL9	Gorai.004G061000	Gossypium raimondii
GrCOL10	Gorai.004G102000	Gossypium raimondii
GrCOL11	Gorai.004G140600	Gossypium raimondii
GrCOL12	Gorai.007G164600	Gossypium raimondii
GrCOL13	Gorai.008G059900	Gossypium raimondii
GrCOL14	Gorai.008G008400	Gossypium raimondii
GrCOL15	Gorai.013G246000	Gossypium raimondii
GrCOL16	Gorai.010G245200	Gossypium raimondii
GrCOL17	Gorai.003G104600	Gossypium raimondii
GmaCOL1	Glyma02g17181	Glycine max
GmaCOL2	Glyma02g38870	Glycine max
GmaCOL3	Glyma03g36810	Glycine max
GmaCOL4	Glyma04g06240	Glycine max
GmaCOL5	Glyma05g35151	Glycine max
GmaCOL6	Glyma06g06300	Glycine max
GmaCOL7	Glyma07g10161	Glycine max
GmaCOL8	Glyma08g04570	Glycine max
GmaCOL9	Glyma08g28370	Glycine max
GmaCOL10	Glyma10g02621	Glycine max
GmaCOL11	Glyma10g42090	Glycine max
GmaCOL12	Glyma12g32221	Glycine max
GmaCOL13	Glyma13g01290	Glycine max
GmaCOL14	Glyma13g07030	Glycine max
GmaCOL15	Glyma13g11592	Glycine max
GmaCOL16	Glyma13g33420	Glycine max
GmaCOL17	Glyma13g38251	Glycine max
GmaCOL18	Glyma14g36930	Glycine max
GmaCOL19	Glyma16g05540	Glycine max
GmaCOL20	Glyma17g07420	Glycine max
GmaCOL21	Glyma18g51320	Glycine max
GmaCOL22	Glyma19g05170	Glycine max
GmaCOL23	Glyma19g27240	Glycine max
GmaCOL24	Glyma19g39460	Glycine max
GmaCOL25	Glyma20g07051	Glycine max
GmaCOL26	Glyma20g24940	Glycine max
OsHd1/OsA	LOC_Os06g16370	Oryza sativa
OsB	LOC_Os09g06464	Oryza sativa
OsC	LOC_Os04g42020	Oryza sativa
OsD	LOC_Os02g39710	Oryza sativa
OsE	LOC_Os06g44450	Oryza sativa
OsF	LOC_Os02g08150	Oryza sativa
OsG	LOC_Os08g15050	Oryza sativa
OsJ	LOC_Os03g50310	Oryza sativa
OsK	LOC_Os02g49880	Oryza sativa
OsL	LOC_Os06g15330	Oryza sativa
OsM	LOC_Os06g19444	Oryza sativa
OsN	LOC_Os02g49230	Oryza sativa
OsO	LOC_Os08g42440	Oryza sativa
OsP	LOC_Os03g22770	Oryza sativa
