# Supplementary material for: Identification and characterization of CONSTANS-like (COL) gene family in upland cotton (Gossypium hirsutum L.)
Source: PLoS One. 2017 Jun 7;12(6):e0179038. doi: 10.1371/journal.pone.0179038 (PMC5462432; doi:10.1371/journal.pone.0179038)
Supplement: S3 Table — (XLSX) [file pone.0179038.s007.xlsx]

## Sheet: Sheet1
Primer name	Primer sequence (5’→ 3’)	Target gene	Used for
qGhCOL1-A-F	CATTACTCGCACTGTATCCCTC	GhCOL1-A	qRT-PCR
qGhCOL1-A-R	ATATCTCAGGACTCTGGCCTCT
qGhCOL1-D-F	CATTACTCGCACTGTATCCCTT	GhCOL1-D	qRT-PCR
qGhCOL1-D-R	ATCTCAGGACTCTGGCCTCC
qGhCOL3-A-F	TTCCTGGACGACCGTTACTTC	GhCOL3-A	qRT-PCR
qGhCOL3-A-R	ACTGTTCTGGTCCTGGTCCG
qGhCOL3-D-F	CTTCCTGGACGACCGTTACTTA	GhCOL3-D	qRT-PCR
qGhCOL3-D-R	AACTGTTCTGCTCCTGGTCCT
qGhCOL4-A-F	CTGTGGAGAGTCCTGTCC	GhCOL4-A	qRT-PCR
qGhCOL4-A-R	TGCTCCGGGGTTCCGATT
qGhCOL4-D-F	GATGTGGAGAGTCCTGACG	GhCOL4-D	qRT-PCR
qGhCOL4-D-R	CTGCTCCGGGGTTTCGATA
qGhCOL5-A-F	CGTACGGAAGAGGGCCTG	GhCOL3-A	qRT-PCR
qGhCOL5-A-R	TAACGGATCGTCTTCTCGAAC
qGhCOL5-D-F	CCATACGGAAGAGGGCCTC	GhCOL3-D	qRT-PCR
qGhCOL5-D-R	GTAACGGATCGTCTTCTCGAAT
qGhCOL6-A-F	GCTTCCTTGTGCCGACGACA	GhCOL6-A	qRT-PCR
qGhCOL6-A-R	GGTACCCGAAATCGATAAACGA
qGhCOL6-D-F	TTCCTTGTGCCGACGACG	GhCOL6-D	qRT-PCR
qGhCOL6-D-R	GTACCCGAAATCGATAAACCG
qGhCOL7-A-F	AGAAGATGTAGAGATGGGTTCC	GhCOL7-A	qRT-PCR
qGhCOL7-A-R	TGTCCATAGCTCCGTCATGAT
qGhCOL7-D-F	TGATTTTGAGTACCAGGATTCG	GhCOL7-D	qRT-PCR
qGhCOL7-D-R	GAAACACTATGGCTTTGAGACTTT
qGhCOL8-A-F	ATCGTCATCCTCGGTTGAGTTAG	GhCOL8-A	qRT-PCR
qGhCOL8-A-R	TGCATATGAGTATGCTTGGATCAGT
qGhCOL8-D-F	ATCGTCATCCTCGGTTGAGTTAA	GhCOL8-D	qRT-PCR
qGhCOL8-D-R	CATATGAGTACGCTTGGATCAAC
qGhCOL9-A-F	TCAATGAAGAGAATGAAGAGGAACA	GhCOL9-A	qRT-PCR
qGhCOL9-A-R	GCTTCATTTCCTACAGCACTCACT
qGhCOL9-D-F	GATGAGTTGGTAAAGGAAGAGGTAGA	GhCOL9-D	qRT-PCR
qGhCOL9-D-R	GGTGATTACGGCTTCATAATCTAAGT
qGhCOL10-A-F	GTGACTAGAGCATCCTTAAACTGGAG	GhCOL10-A	qRT-PCR
qGhCOL10-A-R	GCCTCAGCAACTTGTTCCTCTG
qGhCOL10-D-F	GACAAGAGCATCCTTAAACTGGAC	GhCOL10-D	qRT-PCR
qGhCOL10-D-R	GCCTCAGCAACTTGTTCCTCTT
qGhCOL11-A-F	GCCACCCAAGGCTCTCCC	GhCOL11-A	qRT-PCR
qGhCOL11-A-R	CATATACCCCCTATGCCCTCG
qGhCOL11-D-F	GCCACCCAAGGCTCTCCG	GhCOL11-D	qRT-PCR
qGhCOL11-D-R	CATATTCCCCCTATGCCCTCC
qGhCOL12-A-F	CCCTCCGGCAGGTGAATCT	GhCOL12-A	qRT-PCR
qGhCOL12-A-R	CCCCAGCCAGTTCCCTTATTA
qGhCOL12-D-F	CTCCGGCAGGTGAATCG	GhCOL12-D	qRT-PCR
qGhCOL12-D-R	CAGCCGGTTCCCTTATCG
qGhCOL13-A-F	TACGTCATTGCCCAAGGTATCT	GhCOL13-A	qRT-PCR
qGhCOL13-A-R	TGAATAAGCTGTCAATTCCACCAT
qGhCOL13-D-F	TACGTCATTGCCCAAGGTATCC	GhCOL13-D	qRT-PCR
qGhCOL13-D-R	TGAATAAGCTGTCAATTCCACCAC
qGhCOL14-A-F	TCCTCCATGTACTGAGAGCTCG	GhCOL14-A	qRT-PCR
qGhCOL14-A-R	TCAGCCCTTGCTTTGCGC
qGhCOL14-D-F	GTCCTCCATGTACTGAGAGCTCC	GhCOL14-D	qRT-PCR
qGhCOL14-D-R	TCAGCCCTTGCTTTGCGA
qGhCOL15-A-F	CAAAGTGTCCTGGAGTTTGCG	GhCOL15-A	qRT-PCR
qGhCOL15-A-R	CACCATTCCCAAAAAGTTCTTCT
qGhCOL15-D-F	CAAAGTGTCCTGGAGTTTGCA	GhCOL15-D	qRT-PCR
qGhCOL15-D-R	TCCCAAAAAGTTCTTCAGAATGG
qGhCOL16-A-F	GATTCCATGATGAGCAATAAAACC	GhCOL16-A	qRT-PCR
qGhCOL16-A-R	GCTGACGTGAAGGAGGTCTCA
qGhCOL16-D-F	CGATTCCATGATGAGCAATAAAACT	GhCOL16-D	qRT-PCR
qGhCOL16-D-R	GCTGACGTGAAGGAGGTCTCG
qGhCOL17-A-F	GTTTGAGAAGGTTGGGACAGACT	GhCOL17-A	qRT-PCR
qGhCOL17-A-R	AGCTGAGCAACCAACTTGAGG
qGhCOL17-D-F	TTTGAGAAGGTTGGGACAGATG	GhCOL17-D	qRT-PCR
qGhCOL17-D-R	TAGCTGAGCAACCGACTTGAGA
qGhCOL18-A-F	CTTGGCCGAGTTTAGACGAAT	GhCOL18-A	qRT-PCR
qGhCOL18-A-R	TACCAGCCGATCCAAATGAG
qGhCOL19-A-F	GCACAAATGATACAGCTCCAATTC	GhCOL19-A	qRT-PCR
qGhCOL19-A-R	ACAGCACATTCCTCAGTATGACCT
qGhCOL19-D-F	GCACAAATGATACAGCTCCAATTT	GhCOL19-D	qRT-PCR
qGhCOL19-D-R	CAGCACATTCCTCAGTATGACCC
qGhCOL20-A-F	TTGTGGACAACATAAAGAGGAGATA	GhCOL20-A	qRT-PCR
qGhCOL20-A-R	AACTTGTTTGCATACTTGCTGC
qGhCOL20-D-F	TTGTGGACAACATAAAGAGGAGATT	GhCOL20-D	qRT-PCR
qGhCOL20-D-R	CAACTTGTTTGCATACTTGCTGG
qGhCOL21-A-F	AAGTTTTACAGCCGTTGCCA	GhCOL21-A	qRT-PCR
qGhCOL21-A-R	TAATACCACATTTCCTCCATTAACT
qGhCOL21-D-F	AGAAGTTTTACAGCCGTTGCTG	GhCOL21-D	qRT-PCR
qGhCOL21-D-R	ATACCACATTTCCTCCATTAACG
qGhCOL22-A-F	CACGGTACTTGCTCTGTCTCCG	GhCOL22-A	qRT-PCR
qGhCOL22-A-R	ATGGAAGCCGAAAGCCGC
qGhCOL22-D-F	CGACGTTATCGACGACTATGG	GhCOL22-D	qRT-PCR
qGhCOL22-D-R	GACAATGCGATTGCTCCCT
qGhCOL23-A-F	AAAATGGGTATGATGAAGAACAACT	GhCOL23-A	qRT-PCR
qGhCOL23-A-R	ACCTTTCTGATTGAAAATCCCAT
UBQ7-F	AGAGGTCGAGTCTTCGGACA	Ubiquitin 7	qRT-PCR
UBQ7-R	GCTTGATCTTCTTGGGCTTG
GhCOL1-F	GGTACCATGTTGAAAGAAGAGATTAGTG	GhCOL1-A/D	gene cloning
GhCOL1-R	CTGCAGTTAAAAAGAAGGTACAATGC
GhCOL3-A-F	ATGGCTGCAAAGCATTCGGAC	GhCOL3-A	gene cloning
GhCOL3-A-R	TCATAAAAAAGATGGGACGATACC
GhCOL3-D-F	GTCGACATGGCTGCTAAGCATTGCG	GhCOL3-D	gene cloning
GhCOL3-D-R	CTGCAGTCATAAAAAAGATGGGACAATAC
GhCOL4-1-F	GGATCCATGGCGTCCAAGTTGTGTGA	GhCOL4-A/D	gene cloning
GhCOL4-A-R	GTCGACTTAGAATCCATAAATGTTAGTGC
GhCOL4-D-R	GTCGACTTAAAACGAGGGAACCACTC
GhCOL5-F	GGTACCATGGCATCGAAGTTGTGTGAC	GhCOL5-A/D	gene cloning
GhCOL5-R	CTGCAGTCAAAACGACGGGACAACTC
GhCOL6-F	GGATCCATGGGAATCGAAATAAGCGG	GhCOL6-A/D	gene cloning
GhCOL6-R	GTCGACTCAAAACGATGGAACGACAC
GhCOL7-F	GGTACCATGGTAATCGATACAACCAACG	GhCOL7-AD	gene cloning
GhCOL7-R	CTGCAGTCAAAAGGATGGGACGATGC
GhCOL8-F	GGTACCATGGCGTCCAAGTTGTGTGA	GhCOL8-A/D	gene cloning
GhCOL8-R	CTGCAGTCAAAACGACGGAACGACG
qAtFT-F	CAACCCTCACCTCCGAGAATAT	AtFT	qRT-PCR
qAtFT-R	TTGCCAAAGGTTGTTCCAGTT
qAtCO-F	TCCATTAACCATAACGCATACATTTC	AtCO	qRT-PCR
qAtCO-R	CGGCACAACACCAGTTTCC
Actin2-F	GGTAACATTGTGCTCAGTGGTGG	AtActin 2	qRT-PCR
Actin2-R	AACGACCTTAATCTTCATGCTGC
